# Supplementary material for: Anti-Atrophic Effects of Dichotomine B from Stellaria dichotoma During Starvation-Induced Skeletal Muscle Atrophy
Source: Molecules. 2025 Sep 22;30(18):3839. doi: 10.3390/molecules30183839 (PMC12472366; doi:10.3390/molecules30183839)
Supplement: Supplementary file 1 [file molecules-30-03839-s001.zip]

Archive with 1 entries (1 files):
- molecules-3868811-supplementary.pdf
